# Supplementary material for: Comparative Transcriptomic Analysis Reveals Candidate Genes and Pathways Involved in Larval Settlement of the Barnacle Megabalanus volcano
Source: Int J Mol Sci. 2017 Oct 27;18(11):2253. doi: 10.3390/ijms18112253 (PMC5713223; doi:10.3390/ijms18112253)
Supplement: Supplementary file 1 [file ijms-18-02253-s001.zip]

Archive with 2 entries (2 files):
- Supplementary Information--TableS1-S5.xlsx
- Supplementary Information--FigureS1-S4.pdf
